# Supplementary material for: Rice Genotype-Dependent Phyllosphere Microbiome Assembly and Isolation of Antagonistic Burkholderia for Sheath Blight Biocontrol
Source: Int J Mol Sci. 2026 May 28;27(11):4879. doi: 10.3390/ijms27114879 (PMC13256689; doi:10.3390/ijms27114879)
Supplement: Supplementary file 1 [file ijms-27-04879-s001.zip]

Archive with 5 entries (5 files):
- ijms-4216598-Supplementary Materials figures.pdf
- Supplementary File S1.xlsx
- Supplementary File S2.xlsx
- Supplementary File S3.xlsx
- Supplementary File S4.xls
