# Supplementary material for: Rice Genotype-Dependent Phyllosphere Microbiome Assembly and Isolation of Antagonistic Burkholderia for Sheath Blight Biocontrol
Source: Int J Mol Sci. 2026 May 28;27(11):4879. doi: 10.3390/ijms27114879 (PMC13256689; doi:10.3390/ijms27114879)
Supplement: Supplementary file 1 [file ijms-27-04879-s001.zip › Supplementary File S1.xlsx]

## Sheet: Sheet1
ID	Name	incidence rate
3	Luhan58	0.182566
5	WDR48	0.244891
9	Zenggongliaogeng	0.277747
10	Xiushui519	0.532576
16	Y237	0.345913
19	3412	0.458846
20	5431	0.225168
21	F201	0.385154
22	L203	0.274487
23	L204	0.250904
24	L205	0.240776
25	R288/R143	0.303627
27	F302/R143	0.203665
28	R1988/R241	0.34603
29	R715	0.428177
30	R282	0.298352
31	R311	0.332942
32	R873	0.279683
33	S299	0.32613
34	S311	0.319265
35	1123	0.28076
36	1140	0.308648
37	1228	0.35339
38	48R	0.28467
39	84R	0.346884
40	290	0.34152
41	291	0.37571
42	125R	0.2387
43	147R	0.343431
44	206R	0.409675
45	208R	0.347903
46	Taixianzhan	0.280584
47	238R	0.282588
48	712R	0.391798
50	IR 2035-225-2-3-1	0.137766
52	TR 25882-34-3-3-1	0.379607
53	IR 28210--68-4-1-3	0.422358
54	IR 28118-138-2-3	0.149585
55	TOX 3073-17-1-3-3-3	0.353018
56	TOX 3114-10-1-2=3-3	0.299758
59	IR 34662-29-1-3-3	0.379822
60	IR 39385-20-1-2-1-1	0.53653
61	P 1356-1-3M-2-1B	0.139681
62	CAN 7830	0.249757
64	IR 4442-46-3-3-3	0.180821
65	IR 53912-98-1-1-2	0.351592
67	IR 841-85-1-1-2	0.297743
68	CR 16-2	0.516925
69	CR 16-3	0.262058
70	IR 58110-144-2-2-2R	0.320185
71	IR 53915-43-3-3-3R	0.519301
72	RP 2071-22-4-1R	0.69612
73	IR 37721-90-3-3-3-2R	0.327752
75	IR 35546-52-3-3-2R	0.347674
76	ITA 312	0.268785
77	IR 58541-AC7-2	0.385825
78	IR 53915-29-2-3-3-2-1	0.348044
79	IR 58099-95-2-2	0.345622
80	CT9868-3-2-2P-M	0.230381
81	IRGA 234-21-5-6-A5	0.252417
82	IR 45138-131-2-1-1-3-1	0.283333
83	IR 65638-85-3-1	0.272159
84	IR 65638-91-1-1	0.302838
85	BG-4807-4-2-2	0.315577
87	IR 29723-1438	0.337135
90	IR 67414-216-3-4-2-3	0.274807
91	IR 70422-105-3-3	0.436079
92	IR 71605-1-1-4-3-1-2	0.35439
93	CT 9496-10-2-1-3P-M-1	0.343989
94	3039	0.36466
95	CT 9496-10-2-1-1-M-1-3P-M-1	0.371311
96	CT 8008-3-3-11P-M-1P	0.328771
97	CT 9162-12-15-1-1	0.308915
98	BIO 530-A-5-10-1-2-8	0.560138
99	CT9874-3-2-M-5-4P-M	0.387086
100	CNAX 4354-5-8-3-1-B	0.242172
101	CT 8452-1-23-15P-M-1P	0.222503
102	CAN 6868	0.295433
103	P 5166F2-25-2	0.215282
104	CAN 8502	0.225549
105	MARAJO	0.271658
106	CT 8250-5-5-11P-M-1P	0.255951
107	IR 79216-8-2-3-1	0.332254
109	IR 76939-98-1-1-1	0.454556
110	CT 8837-1-17-6-3	0.34015
111	CT 9145-4-15-1-3	0.299171
112	CT 9153-4-16-11-1	0.267414
113	IR 60819-31-1-3-2	0.352446
115	IR 60937-52-3-3-1	0.345682
116	IR61009-37-2-1-2	0.348953
118	BR 4689-17-1-5	0.309951
119	IR 66738-118-1-2	0.335379
120	CT 8470-26-11-4P-M-4P	0.247458
121	CT 9157-3-2-6-2	0.324033
122	IR 60819-6-2-2	0.358092
123	IR 57301-158-3-1	0.535542
124	IR 57313-106-2-3	0.339255
125	IR 60820-81-2-1	0.456011
126	C 122CU83-SMCU-7CU	0.325127
129	CT 9737-6-1-3P-M	0.370183
131	CT 15671-15-1-3-1-3-M	0.274031
132	CT 15716-6-1-2-1-2-M	0.247394
133	CT 15691-4-3-1-1-1-M	0.286872
134	CT 15765-12-1-4-2-1-M	0.135598
135	CT 15765-13-3-8-3-3-M	0.159674
136	CT 15675-2-2-2-1-1-M	0.13519
137	CT 15765-18-1-5-3-2-M	0.228947
138	CT 18232-5-8-2-1-2-2	0.26482
139	CT 18233-15-3-3-4-1-1	0.123141
141	CT 18238-23-1-1-2-1-2	0.229701
142	CT 18244-7-7-1-1-5-2	0.117146
143	CT 18245-4-3-5-1-1-2	0.280751
144	CT 18597-2-1-2-1-4	0.163553
145	CT 15671-15-1-4-1-5-M	0.349095
146	C 2-9-9-2P-1P-3P	0.2763
147	CT 18491-3-5-1-1 VI-2	0.268537
149	IR10N211	0.34515
151	CT 16658-5-2-3SR-2-1-MMP	0.265435
154	CT 18148-6-9-5-1-3-4-MMP	0.265237
155	CT 16658-5-2-3SR-3-1-3MP	0.225061
156	CT 19151-7-5-1-2SR-1P	0.267955
157	CT 19298-(1)-1-12-1-4-2MP	0.265976
158	CT 19533-3-4-2-2P-2P	0.117308
159	CT 19558-2-17-1P-2-2-3-M	0.268665
161	MUT CEYSVONI-1-1P	0.385577
162	NSIC RC154	0.304391
163	WAS 198-B-B-2	0.28244
165	IR 10M126	0.249738
168	C 1-4-14-1P-3P-1P-1P	0.309948
169	CT 18232-5-8-2-10-1	0.346283
170	CT 18235-3-9-1-2-3-3	0.25419
171	CT 18238-13-1-1-2-3-2	0.308273
172	CT 18372-8-1-6-3-1-5	0.340594
173	CT 18597-2-1-2-2-2	0.238779
174	CT 18615-1-5-1-2-4	0.392574
176	CT 19159-1-2-2-2SR-1P	0.528531
177	IR 10A135	0.390691
178	MR 253	0.203383
179	IR 10A115	0.40964
180	IR 10N305	0.216591
181	IR 84675-1-10-3	0.375519
182	IR 84675-134-6-1	0.379058
183	IR 84675-134-6-2	0.366332
185	IR 84675-58-2-3	0.38176
186	IR 09A101	0.44057
187	C 1-4-14-3P-2P-3P	0.234337
190	IR 10A267	0.466708
191	CT 19298-(83)-3-1-4-1-1MP	0.321296
192	IR 65907-206-7-B	0.332884
193	IR 10L234	0.43886
195	CT 15696-3-4-1-1-1-M	0.344301
197	ChaoyanyihaoB	0.441449
198	Aijiaonante	1
199	L301B	0.483333
201	Xiangaizao10	1
202	Jinnante43B	0.921127
204	Xiangzaoxian7hao	0.598882
205	80B	0.144987
206	Guangluai15	0.680702
207	ZhuzhenB	0.671589
208	Baoxie123B	0.667182
209	Zaoxian240	0.304299
210	Baoxie-7B	0.296439
211	JinnanteB	0.950658
212	Xiaobaimi	0.333274
213	Laozaogu	0.82341
214	Qingsiai16B	0.266809
215	Nanxiongzaoyou	0.295018
216	Jiangnongzao1hao	0.317759
217	IR661-1	0.452956
218	Nanjing11hao	0.425401
220	Gui630	0.385294
221	Dianrui409B	0.370238
223	88B	0.297696
228	Lucaihao	0.349239
229	XiangaiB	0.356573
230	Guichao2hao	0.307586
231	Chengduai3hao	0.391379
232	Sankecun	0.456684
233	Xiangwanxian3hao	0.355849
234	Jiabala	0.55753
235	Taishannuo	0.344575
236	Baimaodao	0.430093
237	Momi	0.41826
238	Luke3hao	0.443844
239	Taizhongzailai1	0.412032
240	Teqingxuanhui	0.35194
242	Aituogu151	0.358791
243	Xiangwanxian1hao	0.45429
245	Taizhong65hao	0.339597
246	Lemont	1
247	Jinyou1hao	0.291547
249	Benbanggu	0.298773
250	Dianxian232	0.470646
251	Sanbaili	0.348486
252	Hongwan1hao	0.385925
253	Liusha1hao	0.37792
254	Liushizao	0.383596
255	Aimakang	0.354545
256	Dongtingwanxian	0.354515
257	Bingwan3hao	0.316268
260	Jing87-304	0.329899
261	Bawangbian1	0.334514
262	Putaohuang	0.389377
264	X31	0.28601
266	Taidongludao	0.396713
267	Teqing	0.238821
269	Honggu	0.359192
270	Qiuqianbai	0.430161
272	Aimi	0.398876
273	Nantehao	0.383306
274	Wanlixian	0.41175
275	Esiniu	0.395146
282	Jiefangxian	0.428566
283	Henxianliangchun	0.36904
285	Baikehualuo	0.426677
286	Zaomadao	0.423483
287	Leihuozhan	0.456265
288	Heidu4	0.372597
290	Huangpinuo	0.413245
291	Liuyezhan	0.394797
292	Heijing2hao	0.326386
294	Zhengdao5hao	0.411212
295	Qitougu	0.36581
296	X34	0.3761
298	Gaoyandiandao	0.356116
299	Aihechi	0.303905
300	Lamujia	0.33232
301	X41	0.333908
303	Meihuanuo	0.393478
304	X43	0.366157
305	X45	0.340683
306	Fanhaopi	0.285802
307	Zhankenuo	0.55424
309	Yanshuichi	0.372571
310	Baigedao	0.388567
311	X51	0.32695
312	X54	0.387654
313	Biwushen	0.415793
314	Yizhixiang	0.444534
316	X56	0.293078
317	Minbeiwanxian	0.241363
318	Qiyuexian	0.144126
319	Qimei	0.385016
320	Maweizhan	0.383914
321	Mamagu	0.396732
323	Cungunuo	0.343403
324	Zinuo	0.349393
330	Qingke	0.287024
332	Wuzuihonggu	0.289388
334	Nangaogu	0.371284
336	Jinxibai	0.390602
340	Zaoshuheixiang	0.391285
341	Yangkenuo	0.34783
343	Menjiading2	0.263844
345	Chikenuo	0.325892
346	Zhongnong4hao	0.50823
350	Jinzhinuo	0.339081
356	Dongtingwanxian	0.373516
