# Supplementary material for: Rice Genotype-Dependent Phyllosphere Microbiome Assembly and Isolation of Antagonistic Burkholderia for Sheath Blight Biocontrol
Source: Int J Mol Sci. 2026 May 28;27(11):4879. doi: 10.3390/ijms27114879 (PMC13256689; doi:10.3390/ijms27114879)
Supplement: Supplementary file 1 [file ijms-27-04879-s001.zip › Supplementary File S2.xlsx]

## Sheet: Sheet1
				Incidence rate
3	Luhan58	Japonica	J7	0.182566	group 1
50	IR2035-225-2-3-1	Improved cultivar of indica	A1	0.137766	group 1
54	IR28118-138-2-3	Improved cultivar of indica	A5	0.149585	group 1
61	P 1356-1-3M-2-1B	Improved cultivar of indica	A12	0.139681	group 1
134	CT15765-12-1-4-2-1-M	Improved cultivar of indica	A87	0.135598	group 1							incidence rate
135	CT15765-13-3-8-3-3-M	Improved cultivar of indica	A88	0.159674	group 1					group 1	high resistance	0, 0.1, 0.2, 0.3
136	CT15675-2-2-2-1-1-M	Improved cultivar of indica	A89	0.13519	group 1					group 2	moderate	0.4, 0.5, 0.6
139	CT18233-15-3-3-4-1-1	Improved cultivar of indica	A92	0.123141	group 1					group 3	high susceptible	0.7, 0.8, 0.9, 1
142	CT18244-7-7-1-1-5-2	Improved cultivar of indica	A95	0.117146	group 1
144	CT18597-2-1-2-1-4	Improved cultivar of indica	A97	0.163553	group 1
158	CT19533-3-4-2-2P-2P	Improved cultivar of indica	A112	0.117308	group 1
205	80B	Landrace of indica	L11	0.144987	group 1
27	F302/R143	Improved cultivar of indica	J31	0.203665	group 1
178	MR253	Improved cultivar of indica	A134	0.203383	group 1
103	P 5166F2-25-2	Improved cultivar of indica	A74	0.215282	group 1
20	5431	Improved cultivar of indica	J24	0.225168	group 1
101	CT8452-1-23-15P-M-1P	Improved cultivar of indica	A72	0.222503	group 1
104	CAN8502	Improved cultivar of indica	A75	0.225549	group 1
137	CT15765-18-1-5-3-2-M	Improved cultivar of indica	A90	0.228947	group 1
141	CT18238-23-1-1-2-1-2	Improved cultivar of indica	A94	0.229701	group 1
80	CT9868-3-2-2P-M	Improved cultivar of indica	A51	0.230381	group 1
173	CT18597-2-1-2-2-2	Improved cultivar of indica	A129	0.238779	group 1
5	WDR48	Japonica	J9	0.244891	group 1
24	L205	Improved cultivar of indica	J28	0.240776	group 1
62	CAN 7830	Improved cultivar of indica	A13	0.249757	group 1
100	CNAX 4354-5-8-3-1-B	Improved cultivar of indica	A71	0.242172	group 1
23	L204	Improved cultivar of indica	J27	0.250904	group 1
214	Qingsiai16B	Landrace of indica	L21	0.266809	group 1
81	IRGA 234-21-5-6-A5	Improved cultivar of indica	A52	0.252417	group 1
106	CT 8250-5-5-11P-M-1P	Improved cultivar of indica	A77	0.255951	group 1
170	CT 18235-3-9-1-2-3-3	Improved cultivar of indica	A126	0.25419	group 1
69	CR 16-3	Improved cultivar of indica	A20	0.262058	group 1
76	IR 53915-43-3-3-3R	Improved cultivar of indica	A37	0.268785	group 1
112	CT 9153-4-16-11-1	Improved cultivar of indica	A23	0.267414	group 1
138	CT 18232-5-8-2-1-2-2	Improved cultivar of indica	A91	0.26482	group 1
151	CT 16658-5-2-3SR-2-1-MMP	Improved cultivar of indica	A105	0.265435	group 1
154	CT 18148-6-9-5-1-3-4-MMP	Improved cultivar of indica	A108	0.265237	group 1
9	Zenggongliaogeng	Japonica	J13	0.277747	group 1
22	L203	Improved cultivar of indica	J26	0.274487	group 1
35	1123	Improved cultivar of indica	J39	0.28076	group 1
83	IR 65638-85-3-1	Improved cultivar of indica	A54	0.272159	group 1
38	48R	Improved cultivar of indica	J42	0.28467	group 1
46	Taixianzhan	Improved cultivar of indica	J50	0.280584	group 1
47	238R	Improved cultivar of indica	J51	0.282588	group 1
82	IR 45138-131-2-1-1-3-1	Improved cultivar of indica	A53	0.283333	group 1
30	R282	Improved cultivar of indica	J34	0.298352	group 1
67	IR 841-85-1-1-2	Improved cultivar of indica	A18	0.297743	group 1
102	CAN 6868	Improved cultivar of indica	A73	0.295433	group 1
111	CT 9145-4-15-1-3	Improved cultivar of indica	A22	0.299171	group 1
210	Baoxie-7B	Landrace of indica	L16	0.296439	group 1
223	88B	Landrace of indica	L33	0.297696	group 1
247	Jinyou1hao	Landrace of indica	L58	0.291547	group 1
249	Benbanggu	Japonica	L60	0.298773	group 1
192	IR 65907-206-7-B	Japonica	A148	0.33288	group 1
16	Y237	Improved cultivar of indica	J20	0.345913	group 1
21	F201	Improved cultivar of indica	J25	0.385154	group 1
230	Guichao2hao	Landrace of indica	L41	0.307586	group 1
84	IR 65638-91-1-1	Improved cultivar of indica	A55	0.302838	group 1
25	R288/R143	Improved cultivar of indica	J29	0.303627	group 1
209	Zaoxian240	Landrace of indica	L15	0.304299	group 1
87	IR 29723-1438	Improved cultivar of indica	A58	0.337135	group 1
195	CT 15696-3-4-1-1-1-M	Improved cultivar of indica	A151	0.344301	group 1
28	R1988/R241	Improved cultivar of indica	J32	0.34603	group 1
240	Teqingxuanhui	Landrace of indica	L51	0.35194	group 1
183	IR 84675-134-6-2	Improved cultivar of indica	A139	0.36632	group 1
31	R311	Improved cultivar of indica	J35	0.332942	group 1
126	C 122CU83-SMCU-7CU	Improved cultivar of indica	A47	0.32512	group 1
33	S299	Improved cultivar of indica	J37	0.32613	group 1
34	S311	Improved cultivar of indica	J38	0.319265	group 1
36	1140	Improved cultivar of indica	J40	0.308648	group 1
242	Aituogu151	Landrace of indica	L53	0.358791	group 1
37	1228	Improved cultivar of indica	J41	0.35339	group 1
39	84R	improved cultivar of indica	J43	0.346884	group 1
233	Xiangwanxian3hao	Landrace of indica	L44	0.355849	group 1
252	Hongwan1hao	Landrace of indica	L66	0.385925	group 1
19	3412	improved cultivar of indica	J23	0.458846	group2
29	R715	Improved cultivar of indica	J33	0.428177	group2
44	206R	Improved cultivar of indica	J48	0.409675	group2
53	IR 28210--68-4-1-3	Improved cultivar of indica	A4	0.422358	group2
91	IR 70422-105-3-3	Improved cultivar of indica	A62	0.436079	group2
109	IR 76939-98-1-1-1	Improved cultivar of indica	A80	0.454556	group2
125	IR 60820-81-2-1	Improved cultivar of indica	A46	0.456011	group2
179	IR 10A115	Improved cultivar of indica	A135	0.40964	group2
186	IR 09A101	Improved cultivar of indica	A142	0.44057	group2
190	IR 10A267	Improved cultivar of indica	A146	0.466708	group2
193	IR 10L234	Improved cultivar of indica	A149	0.43886	group2
10	Xiushui519	Japonica	J14	0.532576	group2
60	IR 39385-20-1-2-1-1	Improved cultivar of indica	A11	0.53653	group2
68	CR 16-2	Improved cultivar of indica	A19	0.516925	group2
71	IR 53915-43-3-3-3R	Improved cultivar of indica	A32	0.519301	group2
98	BIO 530-A-5-10-1-2-8	Improved cultivar of indica	A96	0.560138	group2
123	IR 57301-158-3-1	Improved cultivar of indica	A44	0.535542	group2
176	CT 19159-1-2-2-2SR-1P	Improved cultivar of indica	A132	0.528531	group2
204	Xiangzaoxian7hao	Landrace of indica	L10	0.598882	group2
234	Jiabala	Landrace of indica	L45	0.55753	group2
346	Zhongnong4hao	Landrace of indica	L162	0.50823	group2
72	RP 2071-22-4-1R	Improved cultivar of indica	A33	0.69612	group2
206	Guangluai15	Landrace of indica	L12	0.680702	group2
207	ZhuzhenB	Landrace of indica	L13	0.671589	group2
208	Baoxie123B	Landrace of indica	L14	0.667182	group2
213	Laozaogu	Landrace of indica	L20	0.82341	group 3
202	Jinnante43B	Landrace of indica	L8	0.921127	group 3
211	JinnanteB	Landrace of indica	L17	0.950658	group 3
198	Aijiaonante	Landrace of indica	L4	1	group 3
201	Xiangaizao10	Landrace of indica	L7	1	group 3
246	Lemont	Japonica	L57	1	group 3
