# Supplementary material for: Rice Genotype-Dependent Phyllosphere Microbiome Assembly and Isolation of Antagonistic Burkholderia for Sheath Blight Biocontrol
Source: Int J Mol Sci. 2026 May 28;27(11):4879. doi: 10.3390/ijms27114879 (PMC13256689; doi:10.3390/ijms27114879)
Supplement: Supplementary file 1 [file ijms-27-04879-s001.zip › Supplementary File S3.xlsx]

## Sheet: Sheet1
isolation code of bacteria	Gram (Schaad 2001) (Suslow 1982)	nitrogen fixing ability (Baldani 2014)	phosphate solubilization ability (Nautiyal 1999)	Antibiotic resistance (Streptomycin 50mg/ml )	Antibiotic resistance (Chloramphenicol 50 mg/ml)	Antibiotic resistance (Penicillin 50 mg/ml)	Antibiotic resistance (Kanamycin 50 mg/ml)	Antibiotic resistance (Tetracycline 50mg/ml)	Antibiotic resistance (Ampicillin 50mg/ml)	Antifungal activity against Rhizoctonia solani AG1IA	levan (Schaad 2001)	Catalase (Schaad 2001)	Gelatin liquefaction (Schaad 2001)	Aesculin hydrolysis (Schaad 2001)
8	G-	-	-	+	+	+	+	+	+	-	+	+
7	G-	-	-	+	+	+	+	+	+	-	+	+
12	G-	-	-	+	+	+	+	+	+	-	+	+
11	G-	-	-	+	+	+	+	+	+	-	+	+
20	G-	-	-	+	+	+	+	+	+	-	-	+
19	G-	-	-	+	+	+	+	+	+	-	+	+
22	G-	-	-	+	+	+	+	+	+	-	+	+
21	G-	-	-	+	+	+	+	+	+	-		+
28	G-	-	-	+	+	+	+	+	+	-	+	+
10	G-	-	-	+	+	+	+	+	+	-	+	+
9	G-	-	-	+	+	+	+	+	+	-	-	+
6	G-	-	-	+	+	+	+	+	+	-	+	+
5	G-	-	-	+	+	+	+	+	+	-	+	+
3	G-	+	-	+	+	+	+	+	+	-	-	+
16	G-	-	-	+	+	+	+	+	+	-	+	+
14	G-	-	-	+	+	+	+	+	+	-	-	+
15	G-	-	-	+	+	+	+	+	+	-	+
4	G-	-	-	+	+	+	+	+	+	-	-	+
2	G-	-	-	+	+	+	+			-	+	+
1	G-	-	-	+	+	+	+	+	+	-	-
26	G-	-	-	+	-	+	+	+	+	-	-	+
27	G-	-	-	+	-	+	+	+	+	-	+	+
23	G-	+	-	+	+	+	+	+	+	-	-	+
24	G-	+	-	+	+	+	+	+	+	-	-
25	G+	+	-	-	-	+	+	-	-	-	-	+
6s	G-	+		+	+	+	+	+	+	-	+	+
5s	G-	+	-	+	+	+	+	+	+	-	-	+
4s	G-	+	-	+	+	+	+	+	+	-	+	+
3s	G-	+	-	+	+	+	+	+	+	-	-	+
2s	G-	+	-	+	+	+	+	+	+	-	-	+
1s	G-	+	-	+	+	+	+	+	+	-	-	+
13s	G-	-	-	+	+	+	+	+	+	-	+	+
12s	G-	+	-	+	+	+	+	+	+	-	+	+
11s	G-	+	-	+	+	+	+	+	+	-	-	+
10s	G-	-	-	+	+	+	+	+	+	-	-	+
9s	G-	+	-	+	+	+	+	+	+	-	+	+
8s	G-	+	-	+	+	+	+	+	+	-	+
7s	G-	+	-	+	+	+	+	+	+	-	-	+
19s	G-	-	-	+	+	+	+	+	+	-	+	+
18s	G-	-	-	+	+	+	+	+	+	-	+	+
17s	G-	-	-	+	+	+	+	+	+	-	-	+
16s	G-	+	-	+	+	+	+	+	+	-	+	+
15s	G-	-	-	+	+	+	+	+	+	-	+	+
14s	G-	-	-	+	+	+	+	+	+	-	+	+
27s	G-	+	-	+	+	+	+	+	+	-	-
26s	G-	+	-	+	+	+	+	+	+	-	+
25s	G-		-	+	+	+	+	+	+	-	-
24s	G-	-	-	+	+	+	+	+	+	-	-
23s	G-	+	-					-	-	-	+
22s	G-	-	-	+	+	+	+	+	+	-	-	+
21s	G-	+	-	+	+	+	+	+	+	-	+
20s	G-	+	-	+	+	+	+	+	+	-	-	+
34s	G-	+	-		+	+	+	+	+	-	+
33s	G-	+		+	+	+	+	+	+	-	+	+
32s	G-	+	-		+	+	+	+	+	-		+
31s	G-	+	-	+	+	+	+	+	+	-	+
30s	G-	+	-	+	+	+	+	+	+	-	+
29s	G-	-	-	+	+	+	+	+	+	-	+
28s	G-	+	-	+	+	+	+	+	+	-	-
35s	G-	-	-	+	+	+	+	+	+	-	-	+
36s	G-	-	-	+	+	+	+	+	+	-	+	+
37s	G-	-	-	+		+	+	+	+	-	+	+
38s	G-	-	-	+	+	+	+	+	+	-	+	+
39s	G-	-	-	+	+	+	+	+	+	-	+	+
40s	G-	-	-	+	+	+	+	+	+	-	+	+
47s	G-	-	-	+	+	+	+	+	+	-	+	+
46s	G-	-	-	+	+	+	+	+	+	-	+	+
45s	G-	+	-	+	+	+	+	+	+	-	-	+
44s	G-	+	-	+		+	+	+	+	-	-
43s	G-	+	-	+	+	+	+	+	+	-	-	+
42s	G-		-	+	+	+	+	+	+	-	+	+
41s	G-	+	-	+	+	+	+	+	+	-	-	+
54s	G-	-	-	+	+	+	+	+	+	-	+	+
53s	G-	-	-	+	+	+	+	+	+	-	+	+
52s	G-	+	-	+	+	+	+	+	+	-	+	+
51s	G-	+	-	+	+	+	+	+	+	-	+	+
50s	G-	+	-	+	+	+	+	+	+	-	+	+
49s	G-	-	-	+	+	+	+	+	+	-	+
48s	G-	+	-	+	+	+	+	+	+	-	+	+
61s	G-	+	-	+	+	+	+	+	+	-	-	+
60s	G-	-	-	+	+	+	+	+	+	-	-	+
59s	G-	-	-	+	+	+	+	+	+	-	-	+
58s	G-	+	-	+	+	+	+	+	+	-	-	+
57s	G-	+	-	+	+	+	+	+	+	-	-	+
56s	G-	+	-	+	+	+	+	+	+	-	-	+
55s	G-	+	-	+	+	+	+	+	+	-	-	+
29		+	-							-
1A	G-	-	-	+	+	+	-	+	+	-	-	+
2A	G-	-	-	+	+	+	-	+	+	-	-	+
3A	G-	-	-	+	+	+	+	+	+	-	-	+
4A	G-	-	-	+	+	+	-	+	+	-	-	+
5A	G-	-	-	+	+	+	-	+	+	-	-	+
6A	G-	-	-	+	+	+	-	+	+	-	-	+
7A	G-	-	-	+		+	-	+	+	-		+
8A	G-	+	-	+	+	+	+	+	+	-	+	+
9A	G-	-	-	+	+	+	-	+	+	-	+	+
10A	G-	+	-	+	+	+	+	+	+	-	-	+
11A	G-	-	-	-	-	-	-	-	-	-	+	+
12A	G-	-	-	+	+	+	+	+	+	-	+	+
13A	G-	-	-	+	+	+	-	+	+	-	-	+
14A	G-	+	-	+	+	+	+	+	+	-	+	+
15A	G-	-	-	+	+	+	+	+	+	-	-	+
16A	G-	+	-	+	+	+	-	+	+	-	+	+
17A	G-	-	-	+	+	+	+	+	+	-	-	+
18A	G-	-	-	+	+	+	-	+	+	-	-	+
19A	G-	-	-	+	+	+	+	+	+	-	+	+
20A	G-	-	-	+	+	+	-	+	+	-	-	+
21A	G-	+	-	+	+	+	-	+	+	-	-	+
22A	G-	-	-	+	+	+	+	+	+	-	-	+
23A	G-	-	-	+	+	+	-	+	+	-	+	+
24A	G+	-	-	+	+	+	+	+	+	-	-	+
25A	G-	+	-	+	+	+	+	+	+	+	+	+
26A	G-	+	-	+	+	+	+	+	+	-	-	+
27A	G-	+	-	+	+	+	+	+	+	-	-	+
28A	G-	+	-	+	+	+	+	+	+	+	+	+
29A	G-	-	-	+	+	+	+	+	+	-	-	+
30A	G-	-	-	+	+	+	+	+	+	-	-	+
31A	G-	-	-	+	+	+	+	+	+	-	+	+
32A	G-	-	-	+						+	+	+
33A	G-	+	-	+	+	+		+	+	-	-	+
34A	G+	-	-	+	+	+	+	+	+	+	-	+
35A	G-	+	-				+			-	-	+
36A	G-	-	-	+	+	+	-	+	+	-	-	+
37A	G-	+	-	+	+	+	+	+	+	-	+	+
38A	G-	-	-	+	+	+	+	+	+	-	+	+
39A	G-	-	-							-		+
40A	G-	-	-	+	+	+	+	+	+	-	+	+
41A	G-	-	-	+	+	+	+	+	+	-	+	+
15NS	G+	+	-	+	-	-	+			-		+
16NS	G+	+	-	+	-	-	-			-		-
18NS	G+	+	-	-	-	-	+			-		+
6NS	G+	-	-					+	+	-	+	+
5NS	G+	+	-						-	-	-	+
4NS	G-	+	-					+	-	-	-	+
11NS	G-	-	-	+	+	+	+	+	+	-	+	+
10NS	G+	+	-	+	+	+	+	+	+	-	-	+
9NS	G+	-	-	+	+	-	+	+	+	-	-	+
8NS		-	-	-	-	-	-	+	-	-	-	+
7NS	G+	+	-	+	-	-	+	+	-	-	-	+
13NS	G+	-	-	+	-	-	+	+	+	-	-	+
12NS	G+	-	-	+	-	+	+	+	-	-	-	+
