# Supplementary material for: Rice Genotype-Dependent Phyllosphere Microbiome Assembly and Isolation of Antagonistic Burkholderia for Sheath Blight Biocontrol
Source: Int J Mol Sci. 2026 May 28;27(11):4879. doi: 10.3390/ijms27114879 (PMC13256689; doi:10.3390/ijms27114879)
Supplement: Supplementary file 1 [file ijms-27-04879-s001.zip › Supplementary File S4.xls]

## Sheet: otu_table_group.p.relative
Taxonomy	group1	group2	group3	Tax_detail
Cyanobacteria	0.735857	0.728395	0.74986	k__Bacteria;p__Cyanobacteria;
Proteobacteria	0.255032	0.266662	0.243278	k__Bacteria;p__Proteobacteria;
Firmicutes	0.005341	0.002825	0.00445	k__Bacteria;p__Firmicutes;
Bacteroidota	0.000818	0.000934	0.000785	k__Bacteria;p__Bacteroidota;
unidentified_Bacteria	0.000471	0.000246	0.000101	k__Bacteria;p__unidentified_Bacteria;
Actinobacteriota	0.000626	0.000324	0.000411	k__Bacteria;p__Actinobacteriota;
Fusobacteriota	9.9e-05	5e-06	0.000104	k__Bacteria;p__Fusobacteriota;
Acidobacteriota	0.000104	3e-06	3e-06	k__Bacteria;p__Acidobacteriota;
Desulfobacterota	6.1e-05	5.7e-05	1.2e-05	k__Bacteria;p__Desulfobacterota;
Halobacterota	2.8e-05	0	0	k__Archaea;p__Halobacterota;
Chloroflexi	6.3e-05	1e-06	4e-06	k__Bacteria;p__Chloroflexi;
Verrucomicrobiota	3.8e-05	1.9e-05	5.1e-05	k__Bacteria;p__Verrucomicrobiota;
Campilobacterota	3.4e-05	2e-06	5e-05	k__Bacteria;p__Campilobacterota;
Myxococcota	1.2e-05	1e-06	2e-06	k__Bacteria;p__Myxococcota;
Nitrospirota	8e-06	0	0	k__Bacteria;p__Nitrospirota;
Entotheonellaeota	6e-06	0	0	k__Bacteria;p__Entotheonellaeota;
Deferribacteres	6e-06	0	1.2e-05	k__Bacteria;p__Deferribacteres;
Deinococcota	2.4e-05	5e-06	4.8e-05	k__Bacteria;p__Deinococcota;
Gemmatimonadetes	1.3e-05	0	0	k__Bacteria;p__Gemmatimonadetes;
Methylomirabilota	7e-06	0	0	k__Bacteria;p__Methylomirabilota;
Spirochaetota	5e-06	0	0	k__Bacteria;p__Spirochaetota;
Euryarchaeota	1.2e-05	4e-06	0	k__Archaea;p__Euryarchaeota;
Crenarchaeota	8e-06	3e-06	0	k__Archaea;p__Crenarchaeota;
Synergistota	3e-06	6e-06	0	k__Bacteria;p__Synergistota;
RCP2-54	4e-06	0	0	k__Bacteria;p__RCP2-54;
NB1-j	2e-06	0	0	k__Bacteria;p__NB1-j;
Planctomycetota	3e-06	1e-06	0	k__Bacteria;p__Planctomycetota;
Bdellovibrionota	2e-06	2e-06	2e-06	k__Bacteria;p__Bdellovibrionota;
Abditibacteriota	1e-06	0	0	k__Bacteria;p__Abditibacteriota;
MBNT15	1e-06	0	0	k__Bacteria;p__MBNT15;
Gracilibacteria	0	0	0	k__Bacteria;p__Gracilibacteria;
Armatimonadota	1e-06	0	0	k__Bacteria;p__Armatimonadota;
Fibrobacterota	0	0	1e-06	k__Bacteria;p__Fibrobacterota;
Nanoarchaeota	0	0	0	k__Archaea;p__Nanoarchaeota;
Thermoplasmatota	0	0	0	k__Archaea;p__Thermoplasmatota;
Kapabacteria	0	0	0	k__Bacteria;p__Kapabacteria;
Gemmatimonadota	0	0	0	k__Bacteria;p__Gemmatimonadota;
Elusimicrobiota	1e-06	0	0	k__Bacteria;p__Elusimicrobiota;
Planctomycetes	0	0	0	k__Bacteria;p__Planctomycetes;
Latescibacterota	0	0	0	k__Bacteria;p__Latescibacterota;
SAR324_clade(Marine_group_B)	0	0	0	k__Bacteria;p__SAR324_clade(Marine_group_B);
Others	0.001307	0.000507	0.000826	Others
